# Supplementary material for: Dietary Fat Intake among Chinese Adults and Their Relationships with Blood Lipids: Findings from China Nutrition and Health Surveillance and Comparison with the PURE Study
Source: Nutrients. 2022 Dec 9;14(24):5262. doi: 10.3390/nu14245262 (PMC9788542; doi:10.3390/nu14245262)
Supplement: Supplementary file 1 [file nutrients-14-05262-s001.zip]

Archive with 1 entries (1 files):
- nutrients-2063881-supplementary.pdf
